# Supplementary material for: Ultra-Processed Food Intake in Children with Inflammatory Bowel Disease: A Pilot Case–Control Study
Source: Nutrients. 2025 Nov 12;17(22):3532. doi: 10.3390/nu17223532 (PMC12655334; doi:10.3390/nu17223532)
Supplement: Supplementary file 1 [file nutrients-17-03532-s001.zip]

Archive with 1 entries (1 files):
- nutrients-3892593-supplementary.pdf
